# Supplementary material for: Detection and Characterization of Alongshan Virus in Ticks and Tick Saliva from Lower Saxony, Germany with Serological Evidence for Viral Transmission to Game and Domestic Animals
Source: Microorganisms. 2023 Feb 21;11(3):543. doi: 10.3390/microorganisms11030543 (PMC10055853; doi:10.3390/microorganisms11030543)
Supplement: Supplementary file 1 [file microorganisms-11-00543-s001.zip]

Archive with 1 entries (1 files):
- microorganisms-2177228-supplementary.pdf
